# Supplementary material for: Identification and expression analysis of ATP-binding cassette (ABC) transporters revealed its role in regulating stress response in pear (Pyrus bretchneideri)
Source: BMC Genomics. 2024 Feb 12;25:169. doi: 10.1186/s12864-024-10063-1 (PMC10863237; doi:10.1186/s12864-024-10063-1)
Supplement: Supplementary file 1 — Additional file 1: Table S1 Detailed information of the ABC transporter gene family in pear [file 12864_2024_10063_MOESM1_ESM.xlsx]

## Sheet: Sheet1
Table S1. Detailed information of the ABC transporter gene family in pear
Gene Name	Gene ID	ORF (bp)	AA	MW (kDa)	pI
PbrABCA1	Pbr002021.1	5766	1922	214.3	7.25
PbrABCA2	Pbr030437.2	5898	1966	219.4	7.76
PbrABCA3	Pbr040946.1	2970	990	110	8.4
PbrABCA4	Pbr011467.3	2985	995	110.8	7.71
PbrABCA5	Pbr037200.1	873	291	32.1	9.72
PbrABCA6	Pbr020356.1	1095	365	39.7	6.03
PbrABCA7	Pbr038105.1	873	291	32.1	9.69
PbrABCA8	Pbr030946.1	702	234	24.7	6.05
PbrABCB1	Pbr030096.1	4035	1345	147.2	8.32
PbrABCB2	Pbr030094.1	4035	1345	147.2	8.32
PbrABCB3	Pbr001676.1	4065	1355	145.2	8.23
PbrABCB4	Pbr033479.1	1539	513	56.3	6
PbrABCB5	Pbr037777.1	3882	1294	138.8	6.02
PbrABCB6	Pbr037779.1	3882	1294	139.5	6.47
PbrABCB7	Pbr037780.1	3807	1269	137.1	6.18
PbrABCB8	Pbr013859.1	3783	1261	138.1	8.94
PbrABCB9	Pbr026444.2	4224	1408	156.4	5.99
PbrABCB10	Pbr015523.1	3765	1255	137.7	8.87
PbrABCB11	Pbr009350.1	1038	346	38.5	6.98
PbrABCB12	Pbr033674.1	3744	1248	136.5	8.86
PbrABCB13	Pbr005815.1	3672	1224	132.6	6.79
PbrABCB14	Pbr027537.1	4629	1543	168.2	8.79
PbrABCB15	Pbr026251.1	3768	1256	137.2	8.78
PbrABCB16	Pbr035345.2	1593	531	57.9	7.05
PbrABCB17	Pbr018573.1	3840	1280	138.5	6.77
PbrABCB18	Pbr039523.1	3834	1278	137.8	8.82
PbrABCB19	Pbr041847.1	3696	1232	134.6	8.68
PbrABCB20	Pbr032326.1	3897	1299	143.9	6.56
PbrABCB21	Pbr040467.1	1584	528	57.5	7.04
PbrABCB22	Pbr038952.1	3747	1249	136.5	9.14
PbrABCB23	Pbr022281.1	4641	1547	170	8.12
PbrABCB24	Pbr000573.1	3834	1278	137.9	8.02
PbrABCB25	Pbr013169.1	2214	738	81.2	9.53
PbrABCB26	Pbr012569.2	2031	677	75	6.9
PbrABCB27	Pbr020572.1	4068	1356	146.2	8.03
PbrABCB28	Pbr013921.1	2070	690	74.9	9.23
PbrABCB29	Pbr033477.1	3885	1295	139.1	8.49
PbrABCB30	Pbr039522.1	3834	1278	137.8	8.61
PbrABCB31	Pbr020748.1	3921	1307	142.7	8.34
PbrABCB32	Pbr003545.1	492	164	18	5.93
PbrABCB33	Pbr038964.1	3747	1249	136.5	9.14
PbrABCB34	Pbr028190.1	4215	1405	156.2	6.24
PbrABCB35	Pbr026980.1	2031	677	75	8.13
PbrABCB36	Pbr013478.1	3726	1242	136	6.36
PbrABCB37	Pbr036211.1	3834	1278	138.1	8.01
PbrABCB38	Pbr017310.2	2217	739	81.4	9.48
PbrABCB39	Pbr018572.1	3882	1294	139.3	7.58
PbrABCB40	Pbr001791.1	1923	641	71.7	5.84
PbrABCC1	Pbr042119.1	4527	1509	169	7.72
PbrABCC2	Pbr037471.1	3090	1030	113.5	6.14
PbrABCC3	Pbr031512.1	4065	1355	150.5	6.57
PbrABCC4	Pbr041192.1	4527	1509	169.4	8.71
PbrABCC5	Pbr032918.1	4746	1582	175.8	8.44
PbrABCC6	Pbr023473.1	4455	1485	165.1	6.81
PbrABCC7	Pbr036248.1	4371	1457	164.1	8.76
PbrABCC8	Pbr008859.1	4419	1473	164.5	7.99
PbrABCC9	Pbr027266.1	4434	1478	165	8.14
PbrABCC10	Pbr010813.1	1425	475	52.6	7.14
PbrABCC11	Pbr024639.1	4476	1492	166.2	6.84
PbrABCC12	Pbr037472.1	4911	1637	183.1	8.36
PbrABCC13	Pbr013885.1	1326	442	49.6	5.13
PbrABCC14	Pbr018712.1	4314	1438	139.3	7.29
PbrABCC15	Pbr034101.1	4527	1509	168.9	8.52
PbrABCC16	Pbr014114.1	4413	1471	164.2	6.14
PbrABCC17	Pbr025874.1	5718	1906	211.2	8.69
PbrABCC18	Pbr022292.1	1578	526	59	5.9
PbrABCC19	Pbr034069.1	4527	1509	168.7	8.61
PbrABCC20	Pbr023116.1	2427	809	90.2	5.44
PbrABCC21	Pbr013635.1	4335	1445	160.5	8.13
PbrABCC22	Pbr007337.1	1095	365	41.3	9.61
PbrABCC23	Pbr034272.1	1032	344	38.7	7.78
PbrABCC24	Pbr024693.1	714	238	25.2	6.96
PbrABCD1	Pbr028694.1	3783	1261	141	8.62
PbrABCD2	Pbr010244.1	2130	710	79.3	7.95
PbrABCD3	Pbr010245.1	2121	707	79.4	8.26
PbrABCD4	Pbr010246.1	2319	773	86.5	6.64
PbrABCD5	Pbr002528.1	2289	763	85.2	6.83
PbrABCD6	Pbr009817.1	2214	738	83.1	8.47
PbrABCD7	Pbr026379.1	4080	1360	152.5	9.09
PbrABCD8	Pbr027628.1	4062	1354	151.9	8.95
PbrABCE1	Pbr024085.1	1767	589	66.2	8.04
PbrABCE2	Pbr008561.1	387	129	14.5	6.29
PbrABCE3	Pbr017910.1	4110	1370	165.1	7.34
PbrABCE4	Pbr007995.1	2643	881	97.3	9.34
PbrABCE5	Pbr004850.1	1797	599	67.4	8.04
PbrABCE6	Pbr007988.1	534	178	19.6	6.31
PbrABCE7	Pbr005743.1	753	251	28.6	6.6
PbrABCE8	Pbr010052.1	5619	1873	196.6	6.79
PbrABCE9	Pbr017905.1	6213	2071	236.4	7.28
PbrABCF1	Pbr019011.1	1725	575	64.9	5.67
PbrABCF2	Pbr026897.1	2163	721	81.2	8.24
PbrABCF3	Pbr036809.1	2169	723	80.5	5.95
PbrABCF4	Pbr036381.1	2160	720	80	5.88
PbrABCF5	Pbr035104.1	2133	711	79.1	5.82
PbrABCF6	Pbr007408.1	3198	1066	118.7	5.99
PbrABCF7	Pbr030344.1	1836	612	68.2	5.96
PbrABCF8	Pbr026412.1	1791	597	66.8	6.15
PbrABCG1	Pbr026485.1	2253	751	82.6	9.23
PbrABCG2	Pbr032212.1	2181	727	81	9.36
PbrABCG3	Pbr025834.1	1824	608	68.2	9.08
PbrABCG4	Pbr010836.1	1803	601	67	9.39
PbrABCG5	Pbr027932.1	2016	672	74.8	8.7
PbrABCG6	Pbr032285.1	2253	751	82.9	9.02
PbrABCG7	Pbr028734.1	2187	729	79.4	6.32
PbrABCG8	Pbr040133.1	993	331	35.9	9.04
PbrABCG9	Pbr010296.1	2241	747	82.6	8.9
PbrABCG10	Pbr006706.1	4341	1447	163.2	7.74
PbrABCG11	Pbr001651.1	4317	1439	163.1	8.32
PbrABCG12	Pbr028690.1	4305	1435	162.7	6.74
PbrABCG13	Pbr010690.1	3330	1110	122.8	8.66
PbrABCG14	Pbr037888.1	2106	702	77.5	8.87
PbrABCG15	Pbr021545.1	1806	602	66.9	9.3
PbrABCG16	Pbr008372.1	2442	814	90.2	9.29
PbrABCG17	Pbr027509.1	2145	715	79.3	9
PbrABCG18	Pbr014244.2	3507	1169	130.5	8.75
PbrABCG19	Pbr005535.1	4356	1452	164	7.72
PbrABCG20	Pbr009349.1	4236	1412	160.2	6.31
PbrABCG21	Pbr017806.1	4449	1483	167.5	8.09
PbrABCG22	Pbr017197.1	2109	703	78.6	9.22
PbrABCG23	Pbr020543.2	3345	1115	124	9.21
PbrABCG24	Pbr002037.1	2031	677	75.2	8.87
PbrABCG25	Pbr013994.1	2223	741	82.6	9.38
PbrABCG26	Pbr022331.1	1866	622	69.6	9.52
PbrABCG27	Pbr038066.2	4152	1384	155.7	7.56
PbrABCG28	Pbr032922.1	4311	1437	162.5	8.32
PbrABCG29	Pbr019121.2	3945	1315	148.1	8.59
PbrABCG30	Pbr002804.1	4491	1497	169.1	8.79
PbrABCG31	Pbr004829.1	4317	1439	163.1	7.98
PbrABCG32	Pbr028447.1	2058	686	75.8	8.38
PbrABCG33	Pbr017196.1	2058	686	76.2	9.14
PbrABCG34	Pbr004664.1	2223	741	82.6	9.42
PbrABCG35	Pbr038226.1	1824	608	68.1	9.41
PbrABCG36	Pbr008669.1	2106	702	79.8	8.64
PbrABCG37	Pbr016988.1	4257	1419	161.9	8.42
PbrABCG38	Pbr019124.1	4491	1497	169.2	7.99
PbrABCG39	Pbr004830.2	4344	1448	164.5	8.64
PbrABCG40	Pbr030327.1	3204	1068	118	9.1
PbrABCG41	Pbr028952.1	2064	688	75.6	7.5
PbrABCG42	Pbr018986.1	2814	938	103.9	9.18
PbrABCG43	Pbr028364.1	2460	820	92.3	9.16
PbrABCG44	Pbr008253.1	2187	729	81.1	8.83
PbrABCG45	Pbr037758.1	3936	1312	147.9	8.58
PbrABCG46	Pbr036064.1	4209	1403	158.7	8.39
PbrABCG47	Pbr014071.1	4257	1419	161.5	8.31
PbrABCG48	Pbr001472.2	3939	1313	147.8	8
PbrABCG49	Pbr019119.1	4431	1477	166.7	8.12
PbrABCG50	Pbr016785.1	5223	1741	196.9	8.86
PbrABCG51	Pbr001652.1	1950	650	74.7	6.98
PbrABCG52	Pbr025876.1	4299	1433	161.8	8.41
PbrABCG53	Pbr037759.1	4359	1453	162.7	7.45
PbrABCG54	Pbr030340.1	2133	711	78.7	8.71
PbrABCG55	Pbr030433.1	2067	689	76.2	8.83
PbrABCG56	Pbr038144.1	2253	751	82.8	9.29
PbrABCG57	Pbr032921.1	1857	619	69.1	6.67
PbrABCG58	Pbr019117.1	4473	1491	168.7	9.02
PbrABCG59	Pbr005533.1	4356	1452	164.5	8.2
PbrABCG60	Pbr018263.1	1962	654	72.2	8.96
PbrABCG61	Pbr039401.1	2304	768	85.4	9.17
PbrABCG62	Pbr003177.1	4161	1387	155.8	7.56
PbrABCG63	Pbr025434.1	4467	1489	165.8	8.17
PbrABCG64	Pbr019006.1	2133	711	78.7	9.05
PbrABCG65	Pbr034373.1	1824	608	68.3	9.1
PbrABCG66	Pbr025435.1	4272	1424	160.9	7.09
PbrABCG67	Pbr018258.1	972	324	35.1	8.86
PbrABCG68	Pbr038838.1	2427	809	91	9.32
PbrABCG69	Pbr006928.1	1977	659	73.5	9.05
PbrABCG70	Pbr021544.1	1806	602	66.9	9.3
PbrABCG71	Pbr007063.1	1794	598	67.2	9.13
PbrABCG72	Pbr040113.1	2229	743	82.9	9.27
PbrABCG73	Pbr018550.1	3363	1121	126.6	6.93
PbrABCG74	Pbr000915.1	4275	1425	159.3	8.92
PbrABCG75	Pbr019123.1	4038	1346	152.6	8.67
PbrABCG76	Pbr013231.1	2013	671	74.9	8.6
PbrABCG77	Pbr001309.1	2241	747	82.5	7.12
PbrABCG78	Pbr034728.1	4473	1491	168.7	8.96
PbrABCG79	Pbr016786.1	4308	1436	162.8	7.22
PbrABCG80	Pbr005538.1	4356	1452	164	7.9
