# Supplementary material for: Identification and expression analysis of ATP-binding cassette (ABC) transporters revealed its role in regulating stress response in pear (Pyrus bretchneideri)
Source: BMC Genomics. 2024 Feb 12;25:169. doi: 10.1186/s12864-024-10063-1 (PMC10863237; doi:10.1186/s12864-024-10063-1)
Supplement: Supplementary file 2 — Additional file 2: Table S2 The RPKM values of PbrABCs in different tissues of pear [file 12864_2024_10063_MOESM2_ESM.xlsx]

## Sheet: Sheet1
Table S2. The RPKM values of PbrABCs in different tissues of pear
Gene Name	Stem	Leaf	Bud	Sepal	Petal	Ovary	Fruit	Pollen
PbrABCA3	4.58529	19.3425	13.2968	7.64841	8.69827	8.08038	3.65257	5.51527
PbrABCA4	2.89131	44.0168	1.39495	4.25085	12.5417	2.23915	7.51018	0.700646
PbrABCA6	30.5669	9.75786	12.1101	35.6808	1.23841	68.4306	15.8907	0.423706
PbrABCA1	13.8702	7.79659	7.07349	11.6275	10.7547	16.4924	4.3371	0.0403215
PbrABCA2	12.2551	9.42425	9.34416	10.189	8.31808	18.6871	4.23035	0.0394195
PbrABCA5	2.40013	0.514678	4.86192	2.058	1.9266	2.19198	0.83304	0
PbrABCA7	2.31753	1.30688	5.50382	1.67722	1.85658	2.9087	0.673799	0
PbrABCA8	60.1612	23.4414	144.024	169.97	245.035	127.474	28.9659	7.36218
PbrABCB27	4.33413	1.20583	2.99793	22.0105	7.4315	24.7051	0.393042	0
PbrABCB32	0	0	0	0	0	0	0	0
PbrABCB11	6.80286	0.591574	0.422345	3.66736	2.16489	4.94108	0.193014	0
PbrABCB2	3.27538	0.765789	0.702774	0.946874	0.734709	0.373109	0.217769	0
PbrABCB1	9.85987	0.651426	1.99967	2.10955	2.07753	1.75713	0.668266	0
PbrABCB31	3.34301	1.68942	1.90329	24.9662	8.59334	25.8474	2.76853	0
PbrABCB8	0.0935774	1.83416	16.8923	38.1112	113.014	25.1879	0	1.9661
PbrABCB24	0.127305	0.52498	0.0581337	0.0691293	0.0568428	0.0519629	0.114357	0.181872
PbrABCB3	41.6992	3.07964	11.4292	11.7274	3.04347	17.9608	11.312	1.5439
PbrABCB30	0.0329049	0.017593	2.47446	0.188708	0.0369135	1.2256	0.34301	0
PbrABCB18	0.300512	0.0876344	0.44822	1.40162	2.05126	1.26934	0.0163015	9.94234
PbrABCB19	29.0258	0.0454902	38.3788	3.02432	3.6049	13.7725	3.8228	0
PbrABCB13	0.0663611	0	45.8	3.75254	3.37348	8.85334	0	0
PbrABCB9	6.31156	7.90935	5.62587	8.29077	10.8697	8.48514	6.9672	0.385214
PbrABCB20	4.35221	6.82526	4.49592	6.39305	8.35112	5.96561	4.22377	0.357868
PbrABCB34	18.0459	39.6246	11.9942	23.5267	30.7465	27.2575	14.4515	0.716925
PbrABCB12	0.0387103	0.0366126	0	0.00275414	0	0.00322439	0	0
PbrABCB22	0.0095415	0	0	0	0	0	0	0
PbrABCB14	0.10425	0.14266	0.0417995	0.0470625	0.0298136	0.0873902	0.25472	0
PbrABCB15	0.263396	1.67061	1.91835	1.01248	0.296612	0.899791	0.333759	0
PbrABCB33	0.00579849	0	0	0.00550406	0	0	0	0
PbrABCB23	0.00390922	0	0.0211875	0.0281271	0.0256267	0.050439	0	0
PbrABCB37	0.0559824	0	0.00614362	0.0108637	0.0021961	0.0172156	0	0
PbrABCB10	1.25642	0.00880417	0.0690653	0.180075	0.121495	0.263236	0.00826638	0
PbrABCB5	26.0505	41.2337	1.19154	0.184748	0.0305066	0.194792	3.14513	0
PbrABCB29	0.0612338	179.135	0.632578	1.98726	69.6915	0.189713	1.26185	0
PbrABCB4	0.193898	0.371771	0.316285	0.535874	0.286863	0.783156	0.0346923	0
PbrABCB6	1.08863	0	0.0338388	0.00525031	0.10146	0.0280861	0	0
PbrABCB7	0.0110688	0	0	0	0	0.0334967	0	0
PbrABCB39	16.6231	0	0.106728	0.683466	0.0369106	0.417876	0.0478702	0
PbrABCB35	5.58739	4.11704	8.37761	5.78989	7.01388	6.92593	4.32012	0.457452
PbrABCB28	10.2656	13.0412	17.3757	10.0671	16.6457	11.5892	4.88352	0.224423
PbrABCB21	2.99608	2.73705	4.96325	2.99306	3.37017	2.90651	1.78435	0
PbrABCB36	0.897398	0.665656	0.336541	0.242083	0.178031	0.288419	0.555477	0
PbrABCB17	0	0.0171884	0.0115866	0.207724	6.71432	0.0307309	0.0161385	0.0605294
PbrABCB25	6.98723	8.98967	12.9463	8.82879	6.88172	7.24026	8.58299	1.25908
PbrABCB38	1.80946	4.93989	6.64856	7.20459	12.0939	4.4122	1.90579	0.83825
PbrABCB16	3.11356	3.12023	5.88101	3.74827	3.84833	4.40974	1.10185	0
PbrABCB40	0	0	0	0	0	0.00455228	0	0
PbrABCB26	4.06951	2.14632	4.85938	4.693	4.47461	5.99347	2.08544	0.114363
PbrABCC1	15.9117	54.9598	15.5678	10.7128	14.0827	12.1223	9.50722	0.564847
PbrABCC2	4.08828	18.061	7.96917	2.62833	7.11734	1.72196	0.829179	0
PbrABCC12	4.34305	18.6467	8.64874	4.53316	11.1051	7.34574	6.38722	0
PbrABCC6	8.14164	210.09	6.79064	2.30308	2.79857	1.89746	15.4083	0.991403
PbrABCC4	0.0093253	28.5983	1.67637	17.8067	35.0234	15.6142	45.2778	0.821596
PbrABCC17	12.4488	8.14959	26.8876	11.9063	10.3422	10.3624	10.8828	7.72535
PbrABCC5	3.2068	6.71977	14.6251	7.62411	4.87987	11.6162	13.9925	0.0489818
PbrABCC3	0.22897	219.727	0.16516	0.144888	0.0810051	0.030981	0.558539	0.972086
PbrABCC8	12.0629	5.09845	0.809336	2.28039	30.0917	0.94377	18.9087	3.05103
PbrABCC9	10.7034	4.51205	44.1273	78.7273	40.9484	120.209	12.5759	0.157278
PbrABCC10	0	0	0	0	0.0128806	0	0	0
PbrABCC20	0	0	0.0909006	0.016571	0	0	0	0.191452
PbrABCC16	0.00402458	0.0330932	0.0112468	0	0	0.0051993	0	0
PbrABCC19	3.19094	6.88504	3.67588	1.58144	0.255523	1.71646	0.554748	0
PbrABCC18	0	0	0	0	0	0.0252436	0	0
PbrABCC21	1.89054	40.3587	17.9954	16.3437	37.5546	18.6896	7.19916	1.07245
PbrABCC7	0.11781	162.59	0.576169	2.90266	0.377724	3.2401	0.102857	0
PbrABCC14	4.01575	33.1109	17.5572	21.6908	29.2528	26.8009	39.4504	0.269417
PbrABCC15	1.81054	11.5756	4.11031	1.96165	0.464527	2.79299	0.972661	0
PbrABCC13	0.00968159	0.024843	0	0	0.00613562	0.047107	0.0233255	0
PbrABCC11	1.45298	1.21588	0.500829	0.13312	0.0357623	0.610398	0.0102432	0
PbrABCC22	6.46106	8.86764	8.66059	19.4245	16.9813	21.8694	19.1953	0.2
PbrABCC23	7.47909	3.78147	6.38574	6.98538	5.24723	7.68012	19.4253	0.2
PbrABCC24	4.58529	19.3425	13.2968	7.64841	8.69827	8.08038	3.65257	5.5
PbrABCD1	11.3119	18.1399	12.5162	25.499	18.2634	24.0317	23.9307	0.614407
PbrABCD8	11.52	15.4839	18.0947	22.8508	22.383	25.3923	17.1906	0.343342
PbrABCD7	12.3795	15.0579	17.577	19.2248	17.5465	20.8365	17.5869	0.3988
PbrABCD5	16.6957	28.9378	17.8794	14.502	12.9691	21.532	24.1927	0
PbrABCD2	0.159499	0.0157642	0.854674	0.115351	0.0969891	0.0883409	0	0
PbrABCD3	0.0100818	0.0795864	0.12439	0.0818654	0.0562479	0.263611	0	0
PbrABCD4	0.177702	17.6585	1.46515	0.142607	0.0479747	0.303582	0.0256194	0
PbrABCD6	0	0	0	0	0	0	0	0
PbrABCE6	0	0	0	0	0	0	0	0
PbrABCE4	0	0	0	0	0	0	0	0
PbrABCE7	89.0519	83.4273	80.3586	59.2223	60.6758	69.6038	73.4267	13.8461
PbrABCE9	0.346558	0.119442	0.585963	0.372064	0.321308	0.356771	0.127309	0
PbrABCE8	0.682655	0.930397	1.32865	0.585982	0.516929	0.724121	0.438765	0
PbrABCE1	28.5764	41.5792	39.1502	33.4894	31.285	24.2125	34.6498	2.75983
PbrABCE5	17.3776	25.1669	25.2889	20.4908	19.2555	16.6313	20.1331	0.387691
PbrABCE3	0.198394	0.0869133	0.401795	0.13679	0.132422	0.146286	0.0711792	0
PbrABCE2	0	0	0	0	0	0	0	0
PbrABCF7	75.0304	176.351	157.215	175.321	110.861	228.941	109.624	71.2137
PbrABCF2	22.697	60.0097	12.3388	27.7611	25.2344	22.9218	8.02288	0.322181
PbrABCF3	32.6291	24.3745	34.6205	29.2574	29.573	26.0594	26.3741	16.4929
PbrABCF4	24.9854	32.4284	17.7041	31.0835	22.5283	26.809	21.9279	4.19416
PbrABCF5	35.5419	32.4554	44.9123	30.189	28.0478	31.9357	50.091	1.74243
PbrABCF6	38.1981	62.8863	35.3731	41.2372	29.7377	48.899	46.6858	7.04892
PbrABCF1	36.7558	46.5542	66.6223	101.276	58.6951	94.5439	72.8596	10.2307
PbrABCF8	38.2378	50.3683	59.5497	109.03	67.2959	100.054	64.0086	13.3552
PbrABCG44	0.025284	0	0.196176	0.182296	0	0.125456	0	0
PbrABCG10	0.0294197	0.0686437	0.0152155	0.00917499	0.0269104	0.026827	0.0567745	0
PbrABCG74	0.013842	0.2266	0.00511732	0.298808	0.331218	0.0757819	0	1.95748
PbrABCG59	0.0442635	0.401514	36.7707	23.0125	213.89	7.26882	0.0566649	0
PbrABCG27	0.3275	0.316173	0.02452	0.088201	0.0242824	0.0675732	0	0
PbrABCG62	0.401832	0.283459	0.018686	0.0714192	0.0336489	0.0695934	0	0
PbrABCG18	0	0.190178	0.00656243	0.317613	0.0628554	0.0560602	0	0.530175
PbrABCG66	0.00747673	0	0.0551623	0	0.00464111	0.00192216	0	0
PbrABCG19	0	0	0.0152764	0.002285	0.0350685	0	0	0
PbrABCG80	0.0123865	0	0.11996	0.00916216	0.0350017	0.0198604	0	0
PbrABCG21	0.300554	0	1.50096	0.124785	0.336676	0.207038	0.0208824	0
PbrABCG53	0.0594245	0.0377901	0.00989766	0.0920621	0.413351	0.0651081	0.0282781	0.106655
PbrABCG46	0.0100706	4.10202	5.7757	4.19812	16.1196	1.5091	0	0.16568
PbrABCG48	15.8186	4.14977	4.62288	4.96421	1.58936	14.6612	11.7761	0
PbrABCG28	19.8514	16.905	3.6923	7.32743	7.50611	1.14912	30.4136	0.0539208
PbrABCG31	24.0397	105.072	62.9389	31.7	37.4228	10.0234	16.9133	0.0538459
PbrABCG11	0.139183	0.0537254	0.0228658	0.0116975	0.0177109	0.00532803	0.0501313	0.430768
PbrABCG49	0.0112136	0.589205	6.12929	0.520182	0.0618719	0.171884	0.14596	0
PbrABCG30	0.134427	0.265524	0.569692	1.53951	0.250008	0.610473	0.151283	0
PbrABCG78	0	0	0	0	0	0.0155024	0	0
PbrABCG58	0	0	0	0.00227564	0	0.0192059	0	0
PbrABCG52	1.38654	1.80919	0.507289	1.87929	0.84749	0.728573	0.682292	0.108142
PbrABCG75	0	21.636	0.441306	0.900564	0.115322	0.378071	1.11205	0
PbrABCG39	38.5322	446.517	47.8964	164.718	209.261	60.2484	117.522	0
PbrABCG29	0	0.0498595	1.15151	0.14734	0.0430412	0.185577	0	0.0589196
PbrABCG38	0.0139353	13.888	1.41471	4.92981	1.66382	3.73087	14.8826	0
PbrABCG47	0.0234071	0.858341	22.4481	5.5923	11.1743	8.86804	0.0667583	0
PbrABCG37	0.00503864	0.0158202	0.591868	0.0747765	0.093442	0.1811	0.0148538	0
PbrABCG63	0	0.0599356	0.00386896	0.0274112	0.0225068	0.0167774	0	0
PbrABCG50	28.6032	40.0464	9.31181	15.3276	11.7371	13.7541	3.70852	0.133533
PbrABCG67	0	0.0328494	0.0107954	0	0	0	0	0
PbrABCG8	0	0	0	0.0398093	0	0	0	0
PbrABCG60	0	0	0.041286	0	0	0.0241539	0	0
PbrABCG61	0.0100854	0	0.196025	0.600017	0.0153492	6.29556	0	0
PbrABCG5	1.7634	0.0712157	13.7579	11.5824	28.323	11.7104	0.0827414	0.115213
PbrABCG9	0.0330282	80.1804	0.176574	5.19583	1.26252	14.1794	0.102396	0
PbrABCG12	1.21119	2.62181	2.35555	9.62129	20.6927	6.49755	0	0
PbrABCG79	39.3743	29.8688	31.9626	69.581	76.3256	58.0281	34.068	0.6475
PbrABCG70	0.0255947	0	0.533813	0.00304405	0.154306	0.235756	0	0
PbrABCG15	0.0870778	0	0.875257	0.0332281	0.244351	0.488961	0	0
PbrABCG36	0.0240117	0	0	0.0237128	0.385389	0	0	0
PbrABCG43	0.0382906	0.0509868	0.203754	0.0619939	0.0791736	0.111437	0.0474669	0
PbrABCG45	0	0	21.4753	1.04388	0.118868	10.5154	0	0
PbrABCG3	0	0.0390739	0	0	0.00289688	0	0	0
PbrABCG4	0.146923	0.00997587	7.84249	0.141778	0.0252299	3.21969	0	0
PbrABCG65	0	0	0	0	0	0.00239954	0	0
PbrABCG35	0	0	0.0505871	0.0179555	0.0115875	0	0	0
PbrABCG32	0.023278	57.909	0.0198809	8.0492	3.58355	1.07266	0.0558714	0
PbrABCG20	0.106669	243.269	0.152024	1.08219	0.267224	0.372161	32.4044	0
PbrABCG76	24.8317	0.273289	2.79582	17.8696	8.38567	85.5027	1.19705	0.230768
PbrABCG68	0.366641	0.426713	1.50771	0.243916	0.164949	0.553047	0	0
PbrABCG77	0.638828	2.66648	30.1181	2.656	1.04996	2.67434	0.115123	0
PbrABCG2	0.15829	0	0.0414203	0.101817	0.01975	0.0609784	0	0
PbrABCG14	1.1267	8.32803	23.6697	1.09122	0.00860814	0.0348085	2.90737	1.21326
PbrABCG17	13.1197	0.622202	9.1745	7.19389	3.00005	3.98366	0.33934	0
PbrABCG26	0	0	0	0.0331836	0	0	0	0
PbrABCG6	0.0358114	0	7.82162	1.32903	1.26063	1.46662	0	0
PbrABCG1	0.049461	0	12.9847	3.58161	0.978962	2.52598	0	0.103109
PbrABCG56	0.181988	0.206563	34.9367	25.4768	168.571	1.64639	0.363303	0
PbrABCG34	0.0192466	0.0532538	0.040961	0	0	0.00933583	0	0
PbrABCG72	0	0.542896	0.0395706	0.0882362	0.773967	0.0559873	0.0246176	0
PbrABCG25	0.592654	0.370275	0.161104	0.0564575	0	0.116611	0	0
PbrABCG33	0.0609304	1.73389	49.6419	21.8523	51.2013	21.6272	0	0
PbrABCG22	0.248099	0.209088	76.3316	4.45661	19.941	5.37762	0.153258	0
PbrABCG7	34.0798	78.7963	39.718	43.6949	39.4624	52.9026	44.6556	0.6373
PbrABCG23	0.0205424	0	0.295669	0.255985	0.119367	0.0333149	0	35.851
PbrABCG55	0.0366732	0	30.3308	0.1517	0.534781	0.0291919	0	0
PbrABCG13	1.12959	0.911148	5.23415	1.95012	6.67729	3.20441	6.72115	0
PbrABCG40	4.7535	4.67247	7.5532	5.79482	7.98726	5.65989	3.18949	6.7456
PbrABCG16	0	0.0105985	0.0289108	0.0224913	0.00363727	0.0099908	0	0
PbrABCG42	0.00749235	0.165116	0.180385	0.0502098	0.157635	0.0380873	0	1.73408
PbrABCG69	0	0	1.74941	1.52342	5.50331	2.67141	0.0313326	0
PbrABCG71	0	0.0390384	1.08172	6.62221	47.1667	6.94554	0.0363093	0
PbrABCG51	0.0542908	0	0	0.00979736	0.0253719	0	0	0
PbrABCG41	0.0196435	0.332494	8.26064	2.7749	12.1073	2.49563	0.0134953	0.112537
PbrABCG54	25.6111	11.2148	21.9752	3.72196	4.92572	7.28721	17.4924	0
PbrABCG24	0.0116626	0	4.02052	0.00986315	0	0.0952163	0	0
PbrABCG73	0	0	0.00958555	0	0	0	0	0
PbrABCG64	17.7775	14.8709	15.0515	8.44265	8.78253	11.8218	14.0141	0.871215
PbrABCG57	0	0.0328343	0	0.0200997	0.0193776	0	0.0768976	0
