# Supplementary material for: Identification and expression analysis of ATP-binding cassette (ABC) transporters revealed its role in regulating stress response in pear (Pyrus bretchneideri)
Source: BMC Genomics. 2024 Feb 12;25:169. doi: 10.1186/s12864-024-10063-1 (PMC10863237; doi:10.1186/s12864-024-10063-1)
Supplement: Supplementary file 3 — Additional file 3: Table S3 The RPKM values of PbrABCs under salt stress [file 12864_2024_10063_MOESM3_ESM.xlsx]

## Sheet: Sheet1
Table S3. The RPKM values of PbrABCs under salt stress
Gene Name	S0	S4	S6	S12	S24	S48
PbrABCA3	6.01434	7.70721	8.70089	12.989	9.66245	7.76883
PbrABCA4	10.206	9.06265	12.0346	16.8116	10.3873	10.3197
PbrABCA6	46.9821	35.1494	35.5026	19.9888	31.0733	45.8813
PbrABCA2	8.57555	9.17718	11.4061	13.6217	12.1457	9.20035
PbrABCA7	13.2374	15.1172	12.1976	8.09332	8.66106	8.51008
PbrABCA8	95.3205	142.923	101.571	109.79	76.684	76.9988
PbrABCB27	5.65552	3.0302	2.09278	1.44608	2.12074	2.7373
PbrABCB1	2.76699	2.28395	1.29362	2.9549	1.24004	1.18097
PbrABCB31	15.5509	8.03551	6.16254	4.56063	6.04573	6.91371
PbrABCB8	78.3586	49.0918	38.1004	23.4484	38.3405	38.8845
PbrABCB3	11.8556	11.7757	12.959	16.3896	13.7673	12.881
PbrABCB19	6.87465	9.97327	6.72406	4.86886	6.56913	5.26838
PbrABCB13	4.4559	9.74219	4.34025	1.15706	2.23532	2.48554
PbrABCB9	7.99948	12.0107	13.5715	16.7431	11.3871	11.3161
PbrABCB20	1.12408	1.40812	1.821	2.55452	1.38251	1.37285
PbrABCB34	20.4855	30.2389	37.882	41.7834	33.23	29.4962
PbrABCB15	4.19717	1.69476	2.09721	1.0721	0.546148	0.19492
PbrABCB5	1.81997	1.95294	2.57369	5.22238	1.93956	2.14461
PbrABCB29	1.54159	1.0104	6.68575	9.33067	3.45095	2.15367
PbrABCB4	1.38255	3.39536	1.93168	2.73243	2.02247	1.8554
PbrABCB28	36.0825	26.7802	27.9344	20.5066	19.4748	20.8941
PbrABCB36	2.37363	1.84267	1.53554	0.67924	0.782054	1.10027
PbrABCB38	17.0375	12.5288	10.8581	10.8529	12.715	10.1699
PbrABCC1	31.88	22.5423	25.8748	34.9791	41.2975	36.6493
PbrABCC2	7.74871	6.99749	5.85217	6.41051	11.493	11.3432
PbrABCC12	44.6754	41.032	33.7981	37.9208	68.7139	65.847
PbrABCC6	22.6768	39.8058	56.1918	77.2199	42.0268	45.4769
PbrABCC4	85.1249	87.935	103.134	58.7084	144.706	142.773
PbrABCC17	15.8255	15.3163	11.2156	13.5937	16.1911	16.2455
PbrABCC5	15.2185	17.3675	15.3827	27.9817	33.043	37.252
PbrABCC3	2.63243	3.33617	7.22679	8.56388	4.11584	3.8535
PbrABCC8	5.29704	6.70105	10.3198	11.3826	12.7935	10.6865
PbrABCC9	38.4016	45.3878	57.5851	59.542	72.4466	83.5557
PbrABCC19	5.25318	4.51007	7.06428	16.7635	15.9077	12.0961
PbrABCC21	39.0454	67.658	84.4881	99.7461	109.625	111.544
PbrABCC7	2.50131	1.32935	3.92362	3.89521	1.81945	1.847
PbrABCC14	11.1837	19.3691	22.9415	27.5273	28.4967	31.6815
PbrABCC15	3.12951	2.85371	3.58456	9.40936	9.0514	7.07853
PbrABCD8	26.4655	29.3762	31.3139	30.3188	37.0782	35.985
PbrABCD7	7.69815	8.15416	8.82212	9.42103	10.3513	10.587
PbrABCD5	59.2921	53.9771	58.1145	44.897	39.7771	43.8826
PbrABCF7	67.3348	149.197	149.423	155.594	208.929	194.581
PbrABCF2	373.888	210.677	151.607	22.0688	315.725	329.219
PbrABCF4	23.5969	28.3894	33.1446	38.5961	37.355	33.9753
PbrABCF1	17.9443	29.2863	33.3796	43.0558	47.1928	49.1376
PbrABCF8	35.1897	57.3209	65.4167	86.7396	88.2634	82.2118
PbrABCG59	58.1694	47.0297	66.5394	43.3068	48.485	33.5537
PbrABCG27	0.20916	0.239339	0.238822	1.19319	0.461595	0.401801
PbrABCG62	0.29926	0.277475	0.248428	1.28628	0.649001	0.384985
PbrABCG21	2.01505	1.49358	2.34443	1.49273	1.67034	1.12318
PbrABCG46	0.0536257	3.25296	1.81127	0.384465	0.911566	0.591252
PbrABCG48	2.06661	3.06697	4.96424	9.99601	8.07462	6.88966
PbrABCG28	14.6262	29.9753	26.9874	16.9358	11.1805	9.79754
PbrABCG31	3.39742	27.5503	40.7875	82.3088	15.559	8.65954
PbrABCG49	0.0450495	0.387198	0.366774	1.37002	0.258269	0.3422
PbrABCG52	5.81444	8.79416	5.95799	5.37735	5.17837	5.42743
PbrABCG75	2.10231	7.29556	11.097	39.689	10.05	13.8233
PbrABCG39	36.9412	147.347	205.013	477.004	82.1485	46.4512
PbrABCG38	2.57501	6.28609	14.0813	43.9639	9.95469	12.0885
PbrABCG47	23.8308	26.5983	9.01908	5.57462	7.80162	8.58077
PbrABCG50	29.0984	20.631	34.2266	44.2687	39.0514	28.4591
PbrABCG5	26.5584	24.566	11.155	4.59849	14.756	22.3111
PbrABCG9	222.159	158.787	127.576	27.1363	374.437	394.658
PbrABCG12	51.0855	21.066	29.097	8.80626	10.6827	12.2211
PbrABCG45	2.2175	4.4493	4.06921	4.45075	3.88206	3.00587
PbrABCG32	0.564174	4.84755	3.46715	2.43642	7.40974	6.0533
PbrABCG20	0.56523	0.141891	12.5392	5.10984	2.93147	1.82643
PbrABCG76	0.995762	2.26986	3.21708	1.43468	4.86381	5.2613
PbrABCG77	28.9122	20.3455	12.3299	0.542064	45.3043	41.2258
PbrABCG14	2.51377	24.0838	22.027	6.53655	3.22968	1.44813
PbrABCG17	0.0928453	1.75354	3.27072	0.901585	0.645786	0.433319
PbrABCG1	2.2516	8.01184	5.13871	2.60472	1.86972	1.20697
PbrABCG56	3.30344	1.7563	1.5528	2.31618	1.26913	1.14198
PbrABCG33	54.292	51.6658	53.6823	31.5283	38.6512	47.3428
PbrABCG7	95.8854	74.3158	79.6359	58.3834	70.4897	84.7511
PbrABCG23	0.261655	0.692834	0.165602	0.312323	0.121285	0.166326
PbrABCG13	4.53009	5.88981	1.76836	2.96062	4.13111	3.54288
PbrABCG69	17.9644	15.7967	33.3824	6.48343	8.86785	9.05792
PbrABCG71	10.1934	9.20352	18.3368	4.07558	4.81831	6.02342
PbrABCG41	8.90785	7.51542	7.9073	4.71452	7.67749	8.38276
PbrABCG54	11.6008	9.63407	4.21007	9.07101	10.9748	8.20537
PbrABCG64	18.1217	16.6699	12.9908	16.1646	15.9509	15.0308
