# Supplementary material for: Identification and expression analysis of ATP-binding cassette (ABC) transporters revealed its role in regulating stress response in pear (Pyrus bretchneideri)
Source: BMC Genomics. 2024 Feb 12;25:169. doi: 10.1186/s12864-024-10063-1 (PMC10863237; doi:10.1186/s12864-024-10063-1)
Supplement: Supplementary file 4 — Additional file 4: Table S4 The RPKM values of PbrABCs under drought stress [file 12864_2024_10063_MOESM4_ESM.xlsx]

## Sheet: Sheet1
Table S4. The RPKM values of PbrABCs under drought stress
Gene Name	0	1	3	6	RH24
PbrABCB11	4.39901	1.43466	1.76638	1.18493	1.85242
PbrABCA3	5.3371	5.7556	9.65293	15.9007	8.03895
PbrABCA4	5.11433	5.61166	5.74236	10.7731	5.12516
PbrABCA6	12.8629	8.90725	12.3165	5.23146	17.5168
PbrABCA2	2.05263	1.67357	1.58502	2.0273	1.32978
PbrABCA5	1.13224	0.763137	1.08414	0.525246	0.568473
PbrABCB27	1.44047	0.794363	0.376166	0.364492	0.920474
PbrABCB31	1.44389	0.638659	0.388843	0.20932	0.453093
PbrABCB8	17.0288	13.7536	9.88488	10.518	4.65033
PbrABCB3	17.9695	15.1316	11.0066	6.57311	22.8498
PbrABCB19	2.05021	1.51668	0.766095	0.139185	1.30554
PbrABCB13	1.14808	0.65606	0.143388	0	0
PbrABCB9	2.77092	2.32735	2.97976	5.6559	2.14034
PbrABCB20	1.79989	1.86889	2.42212	4.55849	2.19816
PbrABCB34	42.7833	35.2604	33.231	47.3875	28.884
PbrABCB15	20.0947	9.58679	7.19777	2.18804	3.65084
PbrABCB5	2.01843	1.18643	1.12365	6.09718	3.20521
PbrABCB29	1.73183	1.32501	1.7479	19.1079	7.05014
PbrABCB35	2.14359	1.28062	1.21286	1.26562	1.6633
PbrABCB28	17.8706	13.7969	15.9448	13.8672	13.1324
PbrABCB21	1.05083	0.531201	1.20743	1.16996	1.79384
PbrABCB36	0.495395	0.751276	0.56922	0.137889	1.04466
PbrABCB25	9.19197	6.6684	6.92025	6.57528	9.51204
PbrABCB38	18.5812	17.7225	14.1663	4.09849	9.99812
PbrABCB16	1.0458	1.79745	0.600827	1.9406	1.26018
PbrABCC1	68.7813	61.2682	30.9812	18.2384	55.7852
PbrABCC2	15.4667	11.6637	5.40189	1.58792	10.5662
PbrABCC12	64.9677	46.7916	22.4639	4.53474	37.9044
PbrABCC6	19.9544	22.9278	33.574	27.7972	53.3179
PbrABCC4	56.6334	46.022	42.7334	83.2554	27.5394
PbrABCC17	7.01762	6.76432	7.05669	6.39429	9.57255
PbrABCC5	3.73691	4.94055	5.5324	12.2149	6.55237
PbrABCC3	7.86328	9.73259	14.9216	15.3428	19.0939
PbrABCC8	31.4949	33.8571	20.7605	6.31654	27.4071
PbrABCC9	59.5374	70.2748	43.0096	29.8028	78.453
PbrABCC19	6.65576	7.90064	5.71865	7.55364	9.10022
PbrABCC21	10.9259	12.1072	8.12707	17.4106	20.0521
PbrABCC14	11.982	13.8982	10.5836	21.0561	22.6024
PbrABCC15	7.39859	7.14963	6.79979	8.27041	10.7711
PbrABCC11	3.06968	2.49496	1.61372	0.251299	1.23902
PbrABCD1	10.3481	10.5141	7.88739	14.2821	13.5447
PbrABCD8	8.40087	8.00805	5.28605	4.72115	8.3876
PbrABCD7	3.53684	3.8174	2.79165	2.92674	3.40757
PbrABCD5	36.9929	38.3866	32.2601	24.5755	48.5244
PbrABCE7	51.7473	53.9164	65.5605	48.2209	69.4346
PbrABCE1	24.1134	20.9574	18.532	18.4475	24.6385
PbrABCE5	18.9431	20.5197	17.4407	15.9338	23.307
PbrABCC24	30.041	25.3972	32.7324	28.1124	48.6296
PbrABCE2	1.56207	0.394818	0	0	0
PbrABCF7	96.6243	126.577	245.249	590.999	143.557
PbrABCF2	333.332	318.666	250.195	99.7193	152.847
PbrABCF3	6.18722	7.26974	7.60562	8.5332	9.82318
PbrABCF4	13.6099	13.9439	20.0924	31.2938	26.3732
PbrABCF5	24.454	27.642	26.7485	26.4699	31.5472
PbrABCF6	39.0208	41.3016	40.8694	45.3341	80.377
PbrABCF1	9.25224	7.54709	7.55045	16.8759	10.1353
PbrABCF8	10.6071	9.13518	11.4731	19.5003	12.525
PbrABCG59	11.6758	11.172	4.91112	2.0505	3.9779
PbrABCG21	1.55428	1.03381	0.861618	0.721031	0.862514
PbrABCG46	0.218059	0.220461	3.63305	31.9659	3.15311
PbrABCG48	1.08558	1.04982	2.39529	4.94844	9.76346
PbrABCG28	18.5768	17.621	14.6127	20.7064	18.6967
PbrABCG31	16.3209	20.8496	84.1949	211.174	25.2395
PbrABCG11	1.18084	0.852745	2.26135	5.63444	0.93166
PbrABCG52	0.555507	0.864038	1.92305	11.5767	0.600726
PbrABCG75	10.575	4.55629	5.93875	46.0356	4.92865
PbrABCG39	140.114	89.7414	154.117	324.839	158.094
PbrABCG38	6.11394	3.02924	2.94649	21.488	4.22844
PbrABCG47	3.97132	5.1181	2.13114	1.01225	1.22703
PbrABCG50	12.8745	14.4783	10.2673	6.61063	16.0095
PbrABCG5	1.21916	1.28189	0.653724	0.271473	0.538659
PbrABCG9	896.09	876.02	712.278	406.959	93.0689
PbrABCG12	18.3956	8.8119	4.17283	1.47737	10.1407
PbrABCG79	11.4239	14.7462	10.8175	7.54848	17.2283
PbrABCG45	2.15002	2.12645	2.37196	2.08153	3.89552
PbrABCG32	2.71874	4.16467	10.5708	44.1812	172.655
PbrABCG20	5.01153	3.98409	5.5779	27.1829	25.3769
PbrABCG76	3.08358	1.87052	2.78387	6.21236	3.0964
PbrABCG77	132.093	127.91	77.9956	21.5329	8.70156
PbrABCG14	3.84352	5.58591	19.0913	4.75471	75.2604
PbrABCG17	1.9133	0.252309	1.91168	4.55369	1.16946
PbrABCG56	0.654613	0.397094	0.334296	1.29568	0.350579
PbrABCG33	30.2272	22.2255	19.3228	15.7753	3.62166
PbrABCG7	115.474	114.229	92.6534	83.9666	79.6684
PbrABCG40	2.35404	1.68339	2.19906	2.13081	2.47914
PbrABCG69	3.97337	4.01713	1.32718	1.02879	1.76298
PbrABCG71	4.90718	5.06907	1.73648	0.593855	1.28546
PbrABCG51	0.265615	0.26854	1.01732	1.47863	0.177813
PbrABCG41	23.4725	42.4914	28.398	17.437	11.2277
PbrABCG54	10.3869	9.81143	13.3577	2.60269	5.55764
PbrABCG64	11.2967	9.73478	6.02547	2.39166	10.1256
