# Supplementary material for: Identification and expression analysis of ATP-binding cassette (ABC) transporters revealed its role in regulating stress response in pear (Pyrus bretchneideri)
Source: BMC Genomics. 2024 Feb 12;25:169. doi: 10.1186/s12864-024-10063-1 (PMC10863237; doi:10.1186/s12864-024-10063-1)
Supplement: Supplementary file 5 — Additional file 5: Table S5 The primers of PbrABC transporter genes for qRT-PCR [file 12864_2024_10063_MOESM5_ESM.xlsx]

## Sheet: Sheet1
Table S5. The primers of PbrABC transporter genes for qRT-PCR
Gene Name	Primers (F)	Primers (R)
PbrABCA3	CGGGTGGGTTCAGAGAGTTT	CCTGGGCAGTGCATAGGATT
PbrABCA4	ACAGCTGTTCCCGGTTGTTT	GTCGTATTCTTACCGAGCCCA
PbrABCB3	ACTGGGCAACAACGTGTCAA	ATCTCCGCTGCTCTTGTCTG
PbrABCB27	AGTCTGTCCCAAGCATGAGC	ACGATCATCTCTAATTCCATTCCTG
PbrABCC2	CGCGTAACTGGGAGCAGATT	CTGCACGAAGGCTTGATGTG
PbrABCC8	ATGCGGTTTTGCGATGATTTGT	GAACCCAGTTCCAGTTCACCA
PbrABCD5	AAGATTCTGGAAGGTGGCGG	GTTCTTGATCGCTGATGCCG
PbrABCD8	CCTCACAACGTCCTGCTCTAA	TTTCCTTCAAGCTACCCTCACC
PbrABCF2	GCCGGTTTAGAAGAACCCGA	CTCTCCAACGCCTTTTGCAC
PbrABCF4	TGAACCCACCAACCATCTCG	CCCGGTCATGTGAGACAACA
PbrABCG31	ATTCCTGGTGAGGAATCCAAG	AGGACCCAACCAACATGACC
PbrABCG64	TGGACATATCCAGGGCTGTTG	TTGGCATTGTTGTCTGGGGA
